# Supplementary material for: Deciphering the Mechanism of Wogonin, a Natural Flavonoid, on the Proliferation of Pulmonary Arterial Smooth Muscle Cells by Integrating Network Pharmacology and In Vitro Validation
Source: Curr Issues Mol Biol. 2023 Jan 8;45(1):555–70. doi: 10.3390/cimb45010037 (PMC9858126; doi:10.3390/cimb45010037)
Supplement: Supplementary file 1 [file cimb-45-00037-s001.zip]

Archive with 1 entries (1 files):
- cimb-2079898-supplementary.pdf
